# Supplementary material for: Development of Polioencephalomyelitis in Cesarean-Derived Colostrum-Deprived Pigs Following Experimental Inoculation with Either Teschovirus A Serotype 2 or Serotype 11
Source: Viruses. 2017 Jul 8;9(7):179. doi: 10.3390/v9070179 (PMC5537671; doi:10.3390/v9070179)
Supplement: Supplementary file 1 [file viruses-09-00179-s001.zip]

Archive with 5 entries (4 files):
- viruses-199949-supplementary/
- viruses-199949-supplementary/Matias Ferreyra et al. Video 1.mov
- viruses-199949-supplementary/Matias Ferreyra et al. Video 2.mov
- viruses-199949-supplementary/Teschovirus Matias Ferreyra et al. Figure 2.png
- viruses-199949-supplementary/Teschovirus Matias Ferreyra et al. Figure S1.png
